# Supplementary material for: Nasotracheal Microbiota of Nestlings of Parent White storks with Different Foraging Habits in Spain
Source: Ecohealth. 2023 Apr 15;20(1):105–21. doi: 10.1007/s10393-023-01626-x (PMC10257605; doi:10.1007/s10393-023-01626-x)
Supplement: Supplementary file 3 — Supplementary file3 (XLSX 32 kb) [file 10393_2023_1626_MOESM3_ESM.xlsx]

## Sheet: Jaccard sim. - Nasal
	Staphylococci aureus	S. sciuri	S. chromogenes	S. epidermidis	S. xylosus	S. hominis	S. lentus	S. simulans	S. saprophyticus	S. haemolyticus	S. capitis	S. hyicus	S. pasteuri	S. arlettae	Enterococci faecalis	E. faecium	E. cecorum	E. casseliflavus	E. gallinarum	E. durans	E. hirae	E. canis	Lactococcus garvieae	Streptiococcus gallolyticus	Proteus sp.	P. vulgaris	Bacillus sp.	B. subtilis	B. cereus	B. licheniformis	Macrococcus caseolyticus	Coreynbacterium sp.	C. falsenii	C. auromucosum	Micrococcus luteus	Arthrobacter cretinolyticus	Vagococcus lutrae	Escherichia coli	Acinetobacter junii	A. baumanii	Klebisella pneumoniae	Enterobacter cloacae	E. asburea	Providencia. stuartii	P. retgerii	C. freundii	C. braakii
Staphylococci aureus	1	0.354	0.087	0.043	0.087	0	0.095	0.045	0	0	0	0	0	0	0.462	0.172	0	0.045	0	0	0	0	0.053	0.05	0	0	0.037	0.053	0.095	0	0.04	0.053	0.045	0.053	0.053	0	0.053	0	0	0	0	0	0	0	0	0	0
S. sciuri	0.354	1	0.106	0.085	0.083	0	0.087	0.064	0.022	0	0	0	0	0.022	0.327	0.271	0	0.087	0.022	0	0	0	0.022	0.043	0.043	0	0.17	0.022	0.064	0.022	0.128	0	0.064	0.022	0.022	0	0.022	0	0.022	0	0	0	0.022	0	0	0.022	0.022
S. chromogenes	0.087	0.106	1	0	0.091	0	0.111	0	0	0	0	0	0	0	0.042	0.105	0	0	0.167	0	0	0	0	0.143	0	0	0	0	0.111	0	0.3	0	0	0	0	0	0	0	0	0	0	0	0	0	0	0	0
S. epidermidis	0.043	0.085	0	1	0.1	0	0	0	0.2	0	0	0	0	0	0.091	0.053	0	0	0	0	0	0	0	0	0	0	0.077	0	0.125	0	0	0	0.125	0	0	0	0	0	0	0	0	0	0	0	0	0	0
S. xylosus	0.087	0.083	0.091	0.1	1	0	0	0.111	0	0	0	0	0	0	0.087	0	0	0.111	0	0	0	0	0	0	0	0	0.071	0	0	0	0.3	0	0	0	0.167	0	0	0	0	0	0	0	0	0	0	0	0
S. hominis	0	0	0	0	0	1	0	0	0	0	0	0	0	0	0	0	0	0	0	0	0	0	0	0	0	0	0	0	0	0	0	0	0	0	0	0	0	0	0	0	0	0	0	0	0	0	0
S. lentus	0.095	0.087	0.111	0	0	0	1	0	0	0	0	0	0	0	0.095	0.118	0	0	0	0	0	0	0	0	0	0	0.182	0	0	0	0.1	0	0	0	0	0	0	0	0	0	0	0	0	0	0	0	0
S. simulans	0.045	0.064	0	0	0.111	0	0	1	0	0	0	0	0	0	0.095	0	0	0.143	0	0.25	0	0	0	0	0	0	0	0	0	0	0.1	0	0.143	0.25	0	0	0	0	0	0	0	0	0	0	0	0	0
S. saprophyticus	0	0.022	0	0.2	0	0	0	0	1	0	0	0	0	0	0	0	0	0	0	0	0	0	0	0	0	0	0	0	0	0	0	0	0.25	0	0	0	0	0	0	0	0	0	0	0	0	0	0
S. haemolyticus	0	0	0	0	0	0	0	0	0	1	0	0	0	0	0	0	0	0	0	0	0	0	0	0	0	0	0	0	0	0	0	0	0	0	0	0	0	0	0	0	0	0	0	0	0	0	0
S. capitis	0	0	0	0	0	0	0	0	0	0	1	0	0	0	0	0	0	0	0	0	0	0	0	0	0	0	0	0	0	0	0	0	0	0	0	0	0	0	0	0	0	0	0	0	0	0	0
S. hyicus	0	0	0	0	0	0	0	0	0	0	0	1	0	0	0	0	0	0	0	0	0	0	0	0	0	0	0	0	0	0	0	0	0	0	0	0	0	0	0	0	0	0	0	0	0	0	0
S. pasteuri	0	0	0	0	0	0	0	0	0	0	0	0	1	0	0	0	0	0	0	0	0	0	0	0	0	0	0	0	0	0	0	0	0	0	0	0	0	0	0	0	0	0	0	0	0	0	0
S. arlettae	0	0.022	0	0	0	0	0	0	0	0	0	0	0	1	0	0	0	0	0	0	0	0	0	0	0	0	0.111	0	0	0	0	0	0	0	0	0	0	0	0	0	0	0	0	0	0	0	0
Enterococci faecalis	0.462	0.327	0.042	0.091	0.087	0	0.095	0.095	0	0	0	0	0	0	1	0.062	0	0.045	0	0.053	0	0	0.053	0.105	0	0	0.167	0.053	0.045	0	0.083	0.053	0.045	0.053	0	0	0	0	0.053	0	0	0	0	0	0	0	0
E. faecium	0.172	0.271	0.105	0.053	0	0	0.118	0	0	0	0	0	0	0	0.062	1	0	0	0	0	0	0	0	0	0.062	0	0.2	0	0.056	0	0.048	0	0.056	0	0	0	0	0	0	0	0	0	0	0	0	0	0
E. cecorum	0	0	0	0	0	0	0	0	0	0	0	0	0	0	0	0	1	0	0	0	0	0	0	0	0	0	0	0	0	0	0	0	0	0	0	0	0	0	0	0	0	0	0	0	0	0	0
E. casseliflavus	0.045	0.087	0	0	0.111	0	0	0.143	0	0	0	0	0	0	0.045	0	0	1	0	0	0	0	0.25	0	0	0	0.083	0	0	0	0.1	0	0	0	0	0	0	0	0	0	0	0	0	0	0	0.25	0.25
E. gallinarum	0	0.022	0.167	0	0	0	0	0	0	0	0	0	0	0	0	0	0	0	1	0	0	0	0	0	0	0	0	0	0.25	0	0.143	0	0	0	0	0	0	0	0	0	0	0	0	0	0	0	0
E. durans	0	0	0	0	0	0	0	0.25	0	0	0	0	0	0	0.053	0	0	0	0	1	0	0	0	0	0	0	0	0	0	0	0	0	0	0	0	0	0	0	0	0	0	0	0	0	0	0	0
E. hirae	0	0	0	0	0	0	0	0	0	0	0	0	0	0	0	0	0	0	0	0	1	0	0	0	0	0	0	0	0	0	0	0	0	0	0	0	0	0	0	0	0	0	0	0	0	0	0
E. canis	0	0	0	0	0	0	0	0	0	0	0	0	0	0	0	0	0	0	0	0	0	1	0	0	0	0	0	0	0	0	0	0	0	0	0	0	0	0	0	0	0	0	0	0	0	0	0
Lactococcus garvieae	0.053	0.022	0	0	0	0	0	0	0	0	0	0	0	0	0.053	0	0	0.25	0	0	0	0	1	0	0	0	0.111	0	0	0	0	0	0	0	0	0	0	0	0	0	0	0	0	0	0	0	0
Streptiococcus gallolyticus	0.05	0.043	0.143	0	0	0	0	0	0	0	0	0	0	0	0.105	0	0	0	0	0	0	0	0	1	0	0	0	0	0	0	0.125	0	0	0	0	0	0	0	0	0	0	0	0	0	0	0	0
Proteus sp.	0	0.043	0	0	0	0	0	0	0	0	0	0	0	0	0	0.062	0	0	0	0	0	0	0	0	1	0	0	0	0	0	0	0	0	0	0	0	0	0	0	0	0	0	0	0	0	0	0
P. vulgaris	0	0	0	0	0	0	0	0	0	0	0	0	0	0	0	0	0	0	0	0	0	0	0	0	0	1	0	0	0	0	0	0	0	0	0	0	0	0	0	0	0	0	0	0	0	0	0
Bacillus sp.	0.037	0.17	0	0.077	0.071	0	0.182	0	0	0	0	0	0	0.111	0.167	0.2	0	0.083	0	0	0	0	0.111	0	0	0	1	0	0	0	0	0	0	0	0	0	0	0	0	0	0	0	0	0	0	0	0
B. subtilis	0.053	0.022	0	0	0	0	0	0	0	0	0	0	0	0	0.053	0	0	0	0	0	0	0	0	0	0	0	0	1	0	0	0	0	0	0	0	0	0	0	0	0	0	0	0	0	0	0	0
B. cereus	0.095	0.064	0.111	0.125	0	0	0	0	0	0	0	0	0	0	0.045	0.056	0	0	0.25	0	0	0	0	0	0	0	0	0	1	0	0.1	0	0.143	0	0	0	0	0	0	0	0	0	0	0	0	0	0
B. licheniformis	0	0.022	0	0	0	0	0	0	0	0	0	0	0	0	0	0	0	0	0	0	0	0	0	0	0	0	0	0	0	1	0	0	0	0	0	0	0	0	0	0	0	0	0	0	0	0	0
Macrococcus caseolyticus	0.04	0.128	0.3	0	0.3	0	0.1	0.1	0	0	0	0	0	0	0.083	0.048	0	0.1	0.143	0	0	0	0	0.125	0	0	0	0	0.1	0	1	0	0	0	0	0	0	0	0.143	0	0	0	0	0	0	0	0
Coreynbacterium sp.	0.053	0	0	0	0	0	0	0	0	0	0	0	0	0	0.053	0	0	0	0	0	0	0	0	0	0	0	0	0	0	0	0	1	0	0	0	0	0	0	0	0	0	0	0	0	0	0	0
C. falsenii	0.045	0.064	0	0.125	0	0	0	0.143	0.25	0	0	0	0	0	0.045	0.056	0	0	0	0	0	0	0	0	0	0	0	0	0.143	0	0	0	1	0.25	0	0	0	0	0	0	0	0	0	0	0	0	0
C. auromucosum	0.053	0.022	0	0	0	0	0	0.25	0	0	0	0	0	0	0.053	0	0	0	0	0	0	0	0	0	0	0	0	0	0	0	0	0	0.25	1	0	0	0	0	0	0	0	0	0	0	0	0	0
Micrococcus luteus	0.053	0.022	0	0	0.167	0	0	0	0	0	0	0	0	0	0	0	0	0	0	0	0	0	0	0	0	0	0	0	0	0	0	0	0	0	1	0	0	0	0	0	0	0	0	0	0	0	0
Arthrobacter cretinolyticus	0	0	0	0	0	0	0	0	0	0	0	0	0	0	0	0	0	0	0	0	0	0	0	0	0	0	0	0	0	0	0	0	0	0	0	1	0	0	0	0	0	0	0	0	0	0	0
Vagococcus lutrae	0.053	0.022	0	0	0	0	0	0	0	0	0	0	0	0	0	0	0	0	0	0	0	0	0	0	0	0	0	0	0	0	0	0	0	0	0	0	1	0	0	0	0	0	0	0	0	0	0
Escherichia coli	0	0	0	0	0	0	0	0	0	0	0	0	0	0	0	0	0	0	0	0	0	0	0	0	0	0	0	0	0	0	0	0	0	0	0	0	0	1	0	0	0	0	0	0	0	0	0
Acinetobacter junii	0	0.022	0	0	0	0	0	0	0	0	0	0	0	0	0.053	0	0	0	0	0	0	0	0	0	0	0	0	0	0	0	0.143	0	0	0	0	0	0	0	1	0	0	0	0	0	0	0	0
A. baumanii	0	0	0	0	0	0	0	0	0	0	0	0	0	0	0	0	0	0	0	0	0	0	0	0	0	0	0	0	0	0	0	0	0	0	0	0	0	0	0	1	0	0	0	0	0	0	0
Klebisella pneumoniae	0	0	0	0	0	0	0	0	0	0	0	0	0	0	0	0	0	0	0	0	0	0	0	0	0	0	0	0	0	0	0	0	0	0	0	0	0	0	0	0	1	0	0	0	0	0	0
Enterobacter cloacae	0	0	0	0	0	0	0	0	0	0	0	0	0	0	0	0	0	0	0	0	0	0	0	0	0	0	0	0	0	0	0	0	0	0	0	0	0	0	0	0	0	1	0	0	0	0	0
E. asburea	0	0.022	0	0	0	0	0	0	0	0	0	0	0	0	0	0	0	0	0	0	0	0	0	0	0	0	0	0	0	0	0	0	0	0	0	0	0	0	0	0	0	0	1	0	0	0	0
Providencia. stuartii	0	0	0	0	0	0	0	0	0	0	0	0	0	0	0	0	0	0	0	0	0	0	0	0	0	0	0	0	0	0	0	0	0	0	0	0	0	0	0	0	0	0	0	1	0	0	0
P. retgerii	0	0	0	0	0	0	0	0	0	0	0	0	0	0	0	0	0	0	0	0	0	0	0	0	0	0	0	0	0	0	0	0	0	0	0	0	0	0	0	0	0	0	0	0	1	0	0
C. freundii	0	0.022	0	0	0	0	0	0	0	0	0	0	0	0	0	0	0	0.25	0	0	0	0	0	0	0	0	0	0	0	0	0	0	0	0	0	0	0	0	0	0	0	0	0	0	0	1	1
C. braakii	0	0.022	0	0	0	0	0	0	0	0	0	0	0	0	0	0	0	0.25	0	0	0	0	0	0	0	0	0	0	0	0	0	0	0	0	0	0	0	0	0	0	0	0	0	0	0	1	1

## Sheet: Nasal - subset - Enterococci
	Enterococci faecalis	E. faecium	E. cecorum	E. casseliflavus	E. gallinarum	E. durans	E. hirae	E. canis
Enterococci faecalis	1	0.062	0	0.045	0	0.053	0	0
E. faecium	0.062	1	0	0	0	0	0	0
E. cecorum	0	0	1	0	0	0	0	0
E. casseliflavus	0.045	0	0	1	0	0	0	0
E. gallinarum	0	0	0	0	1	0	0	0
E. durans	0.053	0	0	0	0	1	0	0
E. hirae	0	0	0	0	0	0	1	0
E. canis	0	0	0	0	0	0	0	1

## Sheet: Nasal - subset - Staphylococc
	Staphylococci aureus	S. sciuri	S. chromogenes	S. epidermidis	S. xylosus	S. hominis	S. lentus	S. simulans	S. saprophyticus	S. haemolyticus	S. capitis	S. hyicus	S. pasteuri	S. arlettae
Staphylococci aureus	1	0.354	0.087	0.043	0.087	0	0.095	0.045	0	0	0	0	0	0
S. sciuri	0.354	1	0.106	0.085	0.083	0	0.087	0.064	0.022	0	0	0	0	0.022
S. chromogenes	0.087	0.106	1	0	0.091	0	0.111	0	0	0	0	0	0	0
S. epidermidis	0.043	0.085	0	1	0.1	0	0	0	0.2	0	0	0	0	0
S. xylosus	0.087	0.083	0.091	0.1	1	0	0	0.111	0	0	0	0	0	0
S. hominis	0	0	0	0	0	1	0	0	0	0	0	0	0	0
S. lentus	0.095	0.087	0.111	0	0	0	1	0	0	0	0	0	0	0
S. simulans	0.045	0.064	0	0	0.111	0	0	1	0	0	0	0	0	0
S. saprophyticus	0	0.022	0	0.2	0	0	0	0	1	0	0	0	0	0
S. haemolyticus	0	0	0	0	0	0	0	0	0	1	0	0	0	0
S. capitis	0	0	0	0	0	0	0	0	0	0	1	0	0	0
S. hyicus	0	0	0	0	0	0	0	0	0	0	0	1	0	0
S. pasteuri	0	0	0	0	0	0	0	0	0	0	0	0	1	0
S. arlettae	0	0.022	0	0	0	0	0	0	0	0	0	0	0	1

## Sheet: Jaccard sim. - Tracheal 
	Staphylococci aureus	S. sciuri	S. chromogenes	S. epidermidis	S. xylosus	S. hominis	S. lentus	S. simulans	S. saprophyticus	S. haemolyticus	S. capitis	S. hyicus	S. pasteuri	S. arlettae	Enterococci faecalis	E. faecium	E. cecorum	E. casseliflavus	E. gallinarum	E. durans	E. hirae	E. canis	Lactococcus garvieae	Streptiococcus gallolyticus	Proteus sp.	P. vulgaris	Bacillus sp.	B. subtilis	B. cereus	B. licheniformis	Macrococcus caseolyticus	Coreynbacterium sp.	C. falsenii	C. auromucosum	Micrococcus luteus	Arthrobacter cretinolyticus	Vagococcus lutrae	Escherichia coli	Acinetobacter junii	A. baumanii	Klebisella pneumoniae	Enterobacter cloacae	E. asburea	Providencia. stuartii	P. retgerii	C. freundii	C. braakii
Staphylococci aureus	1	0.045	0	0	0	0	0	0	0	0.083	0	0	0	0	0.111	0.045	0.062	0	0	0	0.1	0	0	0.083	0.087	0.1	0.087	0	0	0.1	0	0	0.158	0	0	0	0	0	0	0	0	0	0	0.083	0	0	0
S. sciuri	0.045	1	0.033	0.031	0.017	0.048	0.083	0	0.049	0.016	0.017	0.017	0.017	0	0.215	0.125	0.048	0	0.017	0	0.017	0.017	0.1	0.051	0.156	0	0.072	0	0	0.017	0.194	0	0.092	0	0	0.119	0.017	0.033	0.017	0.034	0.017	0.033	0	0.033	0.017	0	0
S. chromogenes	0	0.033	1	0	0	0	0	0.333	0.143	0	0	0	0	0	0.095	0	0.111	0	0	0	0	0	0	0	0.059	0	0.059	0	0	0	0	0	0	0	0	0	0	0	0	0	0	0	0	0	0	0	0
S. epidermidis	0	0.031	0	1	0	0.154	0.077	0	0.083	0	0	0	0	0	0.037	0.167	0.071	0	0	0	0	0	0	0	0.15	0	0.095	0	0	0	0	0.125	0.111	0	0	0	0	0	0	0	0	0	0	0	0	0	0
S. xylosus	0	0.017	0	0	1	0	0	0	0	0	0	0	0	0	0	0	0	0	0	0	0	0	0	0	0	0	0.062	0	0	0	0.062	0	0	0	0	0.125	0	0	0	0	0	0	0	0	0	0	0
S. hominis	0	0.048	0	0.154	0	1	0.083	0	0.091	0	0	0	0	0	0.08	0.053	0.167	0	0	0	0	0	0.077	0	0	0	0.1	0	0	0	0	0	0.187	0	0	0	0	0	0	0	0	0	0	0	0	0	0
S. lentus	0	0.083	0	0.077	0	0.083	1	0	0.1	0	0	0.167	0	0	0	0	0	0	0	0	0	0	0	0	0	0	0.105	0	0	0	0	0	0.125	0	0	0	0	0	0	0	0	0	0	0	0	0	0
S. simulans	0	0	0.333	0	0	0	0	1	0	0	0	0	0	0	0.05	0	0.143	0	0	0	0	0	0	0	0	0	0.067	0	0	0	0	0	0	0	0	0	0	0	0	0	0	0	0	0	0	0	0
S. saprophyticus	0	0.049	0.143	0.083	0	0.091	0.1	0	1	0	0	0.2	0	0	0.087	0.059	0	0	0	0	0	0	0	0.143	0	0	0	0	0	0	0	0	0	0	0	0	0	0	0	0	0	0	0	0.143	0	0	0
S. haemolyticus	0.083	0.016	0	0	0	0	0	0	0	1	0	0	0	0	0	0.067	0.111	0	0	0	0	0	0	0	0	0	0	0	0	0	0	0	0.071	0	0	0	0	0	0	0.25	0.333	0	0	0	0	0	0
S. capitis	0	0.017	0	0	0	0	0	0	0	0	1	0	0	0	0	0	0	0	0	0	0	0	0	0	0	0	0.067	0	0	0	0	0	0.083	0	0	0	0	0	0	0	0	0	0	0	0	0	0
S. hyicus	0	0.017	0	0	0	0	0.167	0	0.2	0	0	1	0	0	0	0	0	0	0	0	0	0	0	0	0	0	0	0	0	0	0	0	0	0	0	0	0	0	0	0	0	0	0	0	0	0	0
S. pasteuri	0	0.017	0	0	0	0	0	0	0	0	0	0	1	0	0	0	0.143	0	0	0	0	0	0	0	0	0	0	0	0	0	0.067	0	0	0	0	0.143	0	0	0	0	0	0	0	0	0	0	0
S. arlettae	0	0	0	0	0	0	0	0	0	0	0	0	0	1	0	0	0	0	0	0	0	0	0	0	0	0	0	0	0	0	0	0	0	0	0	0	0	0	0	0	0	0	0	0	0	0	0
Enterococci faecalis	0.111	0.215	0.095	0.037	0	0.08	0	0.05	0.087	0	0	0	0	0	1	0.1	0.038	0	0	0	0	0	0.038	0	0.061	0	0.094	0	0	0	0.094	0	0.067	0	0	0	0	0	0.05	0.048	0	0.043	0	0.095	0.05	0	0
E. faecium	0.045	0.125	0	0.167	0	0.053	0	0	0.059	0.067	0	0	0	0	0.1	1	0.053	0	0	0	0	0	0	0.067	0.217	0	0	0	0	0	0.077	0.077	0.087	0	0	0	0	0	0	0.071	0.077	0	0	0.067	0	0	0
E. cecorum	0.062	0.048	0.111	0.071	0	0.167	0	0.143	0	0.111	0	0	0.143	0	0.038	0.053	1	0	0	0	0	0	0.077	0	0.048	0	0.1	0	0	0	0.048	0	0.118	0	0	0.077	0	0	0	0	0	0	0	0	0	0	0
E. casseliflavus	0	0	0	0	0	0	0	0	0	0	0	0	0	0	0	0	0	1	0	0	0	0	0	0	0	0	0	0	0	0	0	0	0	0	0	0	0	0	0	0	0	0	0	0	0	0	0
E. gallinarum	0	0.017	0	0	0	0	0	0	0	0	0	0	0	0	0	0	0	0	1	0	0	0	0	0	0.067	0	0	0	0	0	0	0	0	0	0	0	0	0	0	0	0	0	0	0	0	0	0
E. durans	0	0	0	0	0	0	0	0	0	0	0	0	0	0	0	0	0	0	0	1	0	0	0	0	0	0	0	0	0	0	0	0	0	0	0	0	0	0	0	0	0	0	0	0	0	0	0
E. hirae	0.1	0.017	0	0	0	0	0	0	0	0	0	0	0	0	0	0	0	0	0	0	1	0	0	0	0	0	0	0	0	1	0	0	0	0	0	0	0	0	0	0	0	0	0	0	0	0	0
E. canis	0	0.017	0	0	0	0	0	0	0	0	0	0	0	0	0	0	0	0	0	0	0	1	0	0	0	0	0	0	0	0	0	0	0	0	0	0	0	0	0	0	0	0	0	0	0	0	0
Lactococcus garvieae	0	0.1	0	0	0	0.077	0	0	0	0	0	0	0	0	0.038	0	0.077	0	0	0	0	0	1	0	0.1	0	0	0	0	0	0	0	0	0	0	0.077	0	0.25	0	0	0	0	0	0	0	0	0
Streptiococcus gallolyticus	0.083	0.051	0	0	0	0	0	0	0.143	0	0	0	0	0	0	0.067	0	0	0	0	0	0	0	1	0	0	0	0	0	0	0	0	0.071	0	0	0	0	0	0	0	0	0	0	0.2	0	0	0
Proteus sp.	0.087	0.156	0.059	0.15	0	0	0	0	0	0	0	0	0	0	0.061	0.217	0.048	0	0.067	0	0	0	0.1	0	1	0	0.071	0	0	0	0.034	0.067	0	0	0	0	0	0	0	0	0	0	0	0	0.067	0	0
P. vulgaris	0.1	0	0	0	0	0	0	0	0	0	0	0	0	0	0	0	0	0	0	0	0	0	0	0	0	1	0	0	0	0	0	0	0.083	0	0	0	0	0	0	0	0	0	0	0	0	0	0
Bacillus sp.	0.087	0.072	0.059	0.095	0.062	0.1	0.105	0.067	0	0	0.067	0	0	0	0.094	0	0.1	0	0	0	0	0	0	0	0.071	0	1	0	0	0	0	0	0.227	0	0	0	0	0.059	0	0	0	0	0	0.059	0	0	0
B. subtilis	0	0	0	0	0	0	0	0	0	0	0	0	0	0	0	0	0	0	0	0	0	0	0	0	0	0	0	1	0	0	0	0	0	0	0	0	0	0	0	0	0	0	0	0	0	0	0
B. cereus	0	0	0	0	0	0	0	0	0	0	0	0	0	0	0	0	0	0	0	0	0	0	0	0	0	0	0	0	1	0	0	0	0	0	0	0	0	0	0	0	0	0	0	0	0	0	0
B. licheniformis	0.1	0.017	0	0	0	0	0	0	0	0	0	0	0	0	0	0	0	0	0	0	1	0	0	0	0	0	0	0	0	1	0	0	0	0	0	0	0	0	0	0	0	0	0	0	0	0	0
Macrococcus caseolyticus	0	0.194	0	0	0.062	0	0	0	0	0	0	0	0.067	0	0.094	0.077	0.048	0	0	0	0	0	0	0	0.034	0	0	0	0	0	1	0	0	0	0	0.158	0	0	0	0.062	0	0.187	0	0	0	0	0
Coreynbacterium sp.	0	0	0	0.125	0	0	0	0	0	0	0	0	0	0	0	0.077	0	0	0	0	0	0	0	0	0.067	0	0	0	0	0	0	1	0	0	0	0	0	0	0	0	0	0	0	0	0	0	0
C. falsenii	0.158	0.092	0	0.111	0	0.187	0.125	0	0	0.071	0.083	0	0	0	0.067	0.087	0.118	0	0	0	0	0	0	0.071	0	0.083	0.227	0	0	0	0	0	1	0	0	0	0	0	0	0	0	0	0	0.071	0	0	0
C. auromucosum	0	0	0	0	0	0	0	0	0	0	0	0	0	0	0	0	0	0	0	0	0	0	0	0	0	0	0	0	0	0	0	0	0	1	0	0	0	0	0	0	0	0	0	0	0	0	0
Micrococcus luteus	0	0	0	0	0	0	0	0	0	0	0	0	0	0	0	0	0	0	0	0	0	0	0	0	0	0	0	0	0	0	0	0	0	0	1	0	0	0	0	0	0	0	0	0	0	0	0
Arthrobacter cretinolyticus	0	0.119	0	0	0.125	0	0	0	0	0	0	0	0.143	0	0	0	0.077	0	0	0	0	0	0.077	0	0	0	0	0	0	0	0.158	0	0	0	0	1	0.143	0.111	0	0	0	0	0	0	0	0	0
Vagococcus lutrae	0	0.017	0	0	0	0	0	0	0	0	0	0	0	0	0	0	0	0	0	0	0	0	0	0	0	0	0	0	0	0	0	0	0	0	0	0.143	1	0	0	0	0	0	0	0	0	0	0
Escherichia coli	0	0.033	0	0	0	0	0	0	0	0	0	0	0	0	0	0	0	0	0	0	0	0	0.25	0	0	0	0.059	0	0	0	0	0	0	0	0	0.111	0	1	0	0	0	0	0	0	0	0	0
Acinetobacter junii	0	0.017	0	0	0	0	0	0	0	0	0	0	0	0	0.05	0	0	0	0	0	0	0	0	0	0	0	0	0	0	0	0	0	0	0	0	0	0	0	1	0	0	0	0	0	0	0	0
A. baumanii	0	0.034	0	0	0	0	0	0	0	0.25	0	0	0	0	0.048	0.071	0	0	0	0	0	0	0	0	0	0	0	0	0	0	0.062	0	0	0	0	0	0	0	0	1	0.5	0	0	0	0	0	0
Klebisella pneumoniae	0	0.017	0	0	0	0	0	0	0	0.333	0	0	0	0	0	0.077	0	0	0	0	0	0	0	0	0	0	0	0	0	0	0	0	0	0	0	0	0	0	0	0.5	1	0	0	0	0	0	0
Enterobacter cloacae	0	0.033	0	0	0	0	0	0	0	0	0	0	0	0	0.043	0	0	0	0	0	0	0	0	0	0	0	0	0	0	0	0.187	0	0	0	0	0	0	0	0	0	0	1	0	0	0	0	0
E. asburea	0	0	0	0	0	0	0	0	0	0	0	0	0	0	0	0	0	0	0	0	0	0	0	0	0	0	0	0	0	0	0	0	0	0	0	0	0	0	0	0	0	0	1	0	0	0	0
Providencia. stuartii	0.083	0.033	0	0	0	0	0	0	0.143	0	0	0	0	0	0.095	0.067	0	0	0	0	0	0	0	0.2	0	0	0.059	0	0	0	0	0	0.071	0	0	0	0	0	0	0	0	0	0	1	0	0	0
P. retgerii	0	0.017	0	0	0	0	0	0	0	0	0	0	0	0	0.05	0	0	0	0	0	0	0	0	0	0.067	0	0	0	0	0	0	0	0	0	0	0	0	0	0	0	0	0	0	0	1	0	0
C. freundii	0	0	0	0	0	0	0	0	0	0	0	0	0	0	0	0	0	0	0	0	0	0	0	0	0	0	0	0	0	0	0	0	0	0	0	0	0	0	0	0	0	0	0	0	0	1	0
C. braakii	0	0	0	0	0	0	0	0	0	0	0	0	0	0	0	0	0	0	0	0	0	0	0	0	0	0	0	0	0	0	0	0	0	0	0	0	0	0	0	0	0	0	0	0	0	0	1

## Sheet: Tracheal - subset - Enterococ
	Enterococci faecalis	E. faecium	E. cecorum	E. casseliflavus	E. gallinarum	E. durans	E. hirae	E. canis
Enterococci faecalis	1	0.1	0.038	0	0	0	0	0
E. faecium	0.1	1	0.053	0	0	0	0	0
E. cecorum	0.038	0.053	1	0	0	0	0	0
E. casseliflavus	0	0	0	1	0	0	0	0
E. gallinarum	0	0	0	0	1	0	0	0
E. durans	0	0	0	0	0	1	0	0
E. hirae	0	0	0	0	0	0	1	0
E. canis	0	0	0	0	0	0	0	1

## Sheet: Tracheal - subset - Staphyloc
	Staphylococci aureus	S. sciuri	S. chromogenes	S. epidermidis	S. xylosus	S. hominis	S. lentus	S. simulans	S. saprophyticus	S. haemolyticus	S. capitis	S. hyicus	S. pasteuri	S. arlettae
Staphylococci aureus	1	0.045	0	0	0	0	0	0	0	0.083	0	0	0	0
S. sciuri	0.045	1	0.033	0.031	0.017	0.048	0.083	0	0.049	0.016	0.017	0.017	0.017	0
S. chromogenes	0	0.033	1	0	0	0	0	0.333	0.143	0	0	0	0	0
S. epidermidis	0	0.031	0	1	0	0.154	0.077	0	0.083	0	0	0	0	0
S. xylosus	0	0.017	0	0	1	0	0	0	0	0	0	0	0	0
S. hominis	0	0.048	0	0.154	0	1	0.083	0	0.091	0	0	0	0	0
S. lentus	0	0.083	0	0.077	0	0.083	1	0	0.1	0	0	0.167	0	0
S. simulans	0	0	0.333	0	0	0	0	1	0	0	0	0	0	0
S. saprophyticus	0	0.049	0.143	0.083	0	0.091	0.1	0	1	0	0	0.2	0	0
S. haemolyticus	0.083	0.016	0	0	0	0	0	0	0	1	0	0	0	0
S. capitis	0	0.017	0	0	0	0	0	0	0	0	1	0	0	0
S. hyicus	0	0.017	0	0	0	0	0.167	0	0.2	0	0	1	0	0
S. pasteuri	0	0.017	0	0	0	0	0	0	0	0	0	0	1	0
S. arlettae	0	0	0	0	0	0	0	0	0	0	0	0	0	1
